# Supplementary material for: Mind the Gap: Recurrence of Sex-Related Differences in Patients with Acute Atrial Fibrillation in the Emergency Department—A Retrospective Cohort Study
Source: J Clin Med. 2025 Feb 13;14(4):1250. doi: 10.3390/jcm14041250 (PMC11856482; doi:10.3390/jcm14041250)
Supplement: Supplementary file 1 [file jcm-14-01250-s001.zip]

Archive with 1 entries (1 files):
- jcm-3390039-supplementary.pdf
